# Supplementary material for: Differential Effects of a Novel Opioid Ligand UTA1003 on Antinociceptive Tolerance and Motor Behaviour
Source: Pharmaceuticals (Basel). 2022 Jun 24;15(7):789. doi: 10.3390/ph15070789 (PMC9318816; doi:10.3390/ph15070789)
Supplement: Supplementary file 1 [file pharmaceuticals-15-00789-s001.zip]

Archive with 1 entries (1 files):
- pharmaceuticals-1707712-supplementary.pdf
